# Supplementary material for: Molecular and Physiological Variability in Bread Wheat and Its Wild Relative (Aegilops tauschii Coss.) Species under Water-Deficit Stress Conditions
Source: BioTech (Basel). 2022 Dec 28;12(1):3. doi: 10.3390/biotech12010003 (PMC9844422; doi:10.3390/biotech12010003)
Supplement: Supplementary file 1 [file biotech-12-00003-s001.zip]

Archive with 1 entries (1 files):
- biotech-2040719-supplementary.pdf
